# Supplementary material for: Toxicological Effects of Silver-Modified Bentonite Nanocomposites on Microalgae: Impact on Cell Growth, Antioxidant Enzymes, and Gene Expression
Source: Nanomaterials (Basel). 2025 Apr 20;15(8):629. doi: 10.3390/nano15080629 (PMC12029818; doi:10.3390/nano15080629)
Supplement: Supplementary file 1 [file nanomaterials-15-00629-s001.zip]

Archive with 1 entries (1 files):
- nanomaterials-3530688-supplementary.pdf
